# Supplementary material for: Imaging Cataract-Specific Peptides in Human Lenses
Source: Cells. 2022 Dec 14;11(24):4042. doi: 10.3390/cells11244042 (PMC9776990; doi:10.3390/cells11244042)
Supplement: Supplementary file 1 [file cells-11-04042-s001.zip]

Archive with 1 entries (1 files):
- cells-2043940 supplementary.pdf
